# Supplementary material for: Direct Chromatin PCR (DC-PCR): Hypotonic Conditions Allow Differentiation of Chromatin States during Thermal Cycling
Source: PLoS One. 2012 Sep 12;7(9):e44690. doi: 10.1371/journal.pone.0044690 (PMC3440349; doi:10.1371/journal.pone.0044690)
Supplement: Table S1 — CDKN2A DC-PCR plate densitometry of decreasing cell numers. The relative DNA concentration in a plate shown on Figure 6B after staining with ethidium bromide read and quantified on Wallac 1420 Workstation plate reader. (XLS) [file pone.0044690.s003.xls]

## Sheet: Sheet1
			Densiotomentry of PCR product shown on Figure 6B
				Plate position	Arbitr. Fluor. Units	Descriptor	Treatment
		1	U1	A1	87.4
		2	U2	A2	487.07
		3	U3	A3	817.21
		4	U4	A4	686.05
		5	U5	A5	1429.78
		6	U6	A6	975.22
		7	U7	A7	1561.12
		8	U8	A8	1196.48
		9	U9	A9	627.3
		10	U10	A10	507.12
		11	U11	A11	249.96
		12	U12	A12	7.26
		13	U13	B1	1788.38
		14	U14	B2	2248.06
		15	U15	B3	1592.53
		16	U16	B4	2539.89
		17	U17	B5	3401.38
		18	U18	B6	1928.96
		19	U19	B7	11552.4
		20	U20	B8	8955.29
		21	U21	B9	4008.13
		22	U22	B10	2136.15
		23	U23	B11	935.8
		24	U24	B12	307.15
		25	U25	C1	159.51
		26	U26	C2	660.06
		27	U27	C3	842.89
		28	U28	C4	1152.75
		29	U29	C5	1852.24
		30	U30	C6	0
		31	U31	C7	13094.4
		32	U32	C8	11338.3
		33	U33	C9	8865.74
		34	U34	C10	4125.31
		35	U35	C11	1870.53
		36	U36	C12	211.32
		37	U37	D1	776.22
		38	U38	D2	1800.16
		39	U39	D3	1894.1
		40	U40	D4	2305.74
		41	U41	D5	2530.69
		42	U42	D6	920.61
		43	U43	D7	4692.03
		44	U44	D8	2959.67
		45	U45	D9	2133.64
		46	U46	D10	1840.28
		47	U47	D11	608.8
		48	U48	D12	107.65
		49	U49	E1	1028.76
		50	U50	E2	2125.42
		51	U51	E3	2787.54
		52	U52	E4	1603.37
		53	U53	E5	2707.54
		54	U54	E6	385.62
		55	U55	E7	15837.8
		56	U56	E8	11795.4
		57	U57	E9	6169.67
		58	U58	E10	3024.96
		59	U59	E11	2557
		60	U60	E12	627.77
		61	U61	F1	244.58
		62	U62	F2	451.54
		63	U63	F3	857.86
		64	U64	F4	32.94
		65	U65	F5	1341.26
		66	U66	F6	1027.57
		67	U67	F7	5758.92
		68	U68	F8	3947.82
		69	U69	F9	2173.97
		70	U70	F10	698.27
		71	U71	F11	146.03
		72	U72	F12	57.7
		73	U73	G1	5817.29
		74	U74	G2	7503.51
		75	U75	G3	8331.9
		76	U76	G4	9117.34
		77	U77	G5	9739.91
		78	U78	G6	9704.82
		79	U79	G7	11169.7
		80	U80	G8	10161.9
		81	U81	G9	9364.47
		82	U82	G10	8596.55
		83	U83	G11	6339.45
		84	U84	G12	5168.12
		85	U85	H1	554.04
		86	U86	H2	1747.93
		87	U87	H3	1857.27
		88	U88	H4	2215.72
		89	U89	H5	2814.09
		90	U90	H6	2240.5
		91	U91	H7	12544.5
		92	U92	H8	10019.2
		93	U93	H9	5555.98
		94	U94	H10	3857.99
		95	U95	H11	999.3
		96	U96	H12	231.15
