# Supplementary material for: Direct Chromatin PCR (DC-PCR): Hypotonic Conditions Allow Differentiation of Chromatin States during Thermal Cycling
Source: PLoS One. 2012 Sep 12;7(9):e44690. doi: 10.1371/journal.pone.0044690 (PMC3440349; doi:10.1371/journal.pone.0044690)
Supplement: Table S2 — Exemplary DC-PCR plate densitometry of small molecule screen. The relative DNA concentration in a plate shown on Figure 7B after staining with ethidium bromide read and quantified on Wallac 1420 Workstation plate reader. (XLS) [file pone.0044690.s004.xls]

## Sheet: Sheet1
			Densiotomentry of PCR product shown on Figure 7B
				Plate position	Arbitr. Fluor. Units	Descriptor	Treatment			Average	StDv
		1	U1	A1	1432	Positive Control	10-E-09	0.710728	10-E-09	1854.78	306.165
		2	U2	A2	273.42			-0.029106	10-E-09	1884.33	221.087
		3	U3	A3	385.77			0.0426373	No trtm	318.51	119.939
		4	U4	A4	441.26			0.0780716	DMSO, 0.2%	402.793	53.2008
		5	U5	A5	541.2			0.14189
		6	U6	A6	346.16			0.0173436
		7	U7	A7	868.65			0.35099
		8	U8	A8	335.91			0.0107983
		9	U9	A9	22			-0.189655
		10	U10	A10	530.67			0.135166
		11	U11	A11	1594.73			0.814643
		12	U12	A12	1702.32	Positive Control	10-E-09	0.883346
		13	U13	B1	2164.69	Positive Control	10-E-09	1.1786
		14	U14	B2	808.47			0.312561
		15	U15	B3	936.48			0.394304
		16	U16	B4	317.69			-0.000836438
		17	U17	B5	1602.74			0.819757
		18	U18	B6	425.81			0.0682058
		19	U19	B7	829.92			0.326258
		20	U20	B8	2115.17			1.14698
		21	U21	B9	559.27			0.153429
		22	U22	B10	403.97			0.0542593
		23	U23	B11	385.73			0.042612
		24	U24	B12	1931.88	Positive Control	10-E-09	1.02994
		25	U25	C1	1905.89	Positive Control	10-E-09	1.01334
		26	U26	C2	360.17			0.02629
		27	U27	C3	244.83			-0.0473625
		28	U28	C4	387.52			0.0437549
		29	U29	C5	2389.08			1.32189
		30	U30	C6	590.32			0.173257
		31	U31	C7	927.18			0.388365
		32	U32	C8	481.95			0.104055
		33	U33	C9	522.95			0.130236
		34	U34	C10	453.79			0.0860729
		35	U35	C11	2148.57			1.16831
		36	U36	C12	2177.62	Positive Control	10-E-09	1.18686
		37	U37	D1	1916.52	Positive Control	10-E-09	1.02013
		38	U38	D2	506.18			0.119528
		39	U39	D3	447.7			0.0821841
		40	U40	D4	477.72			0.101354
		41	U41	D5	555.86			0.151252
		42	U42	D6	530.95			0.135345
		43	U43	D7	910.78			0.377893
		44	U44	D8	483.55			0.105077
		45	U45	D9	493.35			0.111335
		46	U46	D10	596.41			0.177146
		47	U47	D11	2124.56			1.15298
		48	U48	D12	1725.49	Positive Control	10-E-09	0.898142
		49	U49	E1	457.66	Negative Control	No trtm	0.0885441
		50	U50	E2	342.44			0.0149682
		51	U51	E3	203.15			-0.0739781
		52	U52	E4	192.04			-0.0810727
		53	U53	E5	284.46			-0.022056
		54	U54	E6	234.03			-0.0542592
		55	U55	E7	399.32			0.0512902
		56	U56	E8	424.81			0.0675671
		57	U57	E9	207.9			-0.0709449
		58	U58	E10	440.95			0.0778737
		59	U59	E11	575.43			0.163748
		60	U60	E12	421.17	Negative Control	DMSO, 0.2%	0.0652427
		61	U61	F1	222.86	Negative Control	No trtm	-0.0613919
		62	U62	F2	116.01			-0.129623
		63	U63	F3	194.83			-0.0792911
		64	U64	F4	259.22			-0.0381735
		65	U65	F5	522.45			0.129917
		66	U66	F6	298.22			-0.0132694
		67	U67	F7	390.52			0.0456706
		68	U68	F8	369.17			0.0320373
		69	U69	F9	410.08			0.058161
		70	U70	F10	317.52			-0.000945042
		71	U71	F11	338.58			0.0125034
		72	U72	F12	412	Negative Control	DMSO, 0.2%	0.059387
		73	U73	G1	379.52	Negative Control	No trtm	0.0386463
		74	U74	G2	561.76			0.155019
		75	U75	G3	483.311			0.104924
		76	U76	G4	387.14			0.0435122
		77	U77	G5	495			0.112388
		78	U78	G6	559.53			0.153595
		79	U79	G7	448.69			0.0828161
		80	U80	G8	358.42			0.0251725
		81	U81	G9	525.78			0.132043
		82	U82	G10	225.94			-0.0594253
		83	U83	G11	312.64			-0.00406128
		84	U84	G12	451	Negative Control	DMSO, 0.2%	0.0842912
		85	U85	H1	214	Negative Control	No trtm	-0.0670498
		86	U86	H2	499.54			0.115287
		87	U87	H3	354.8			0.0228609
		88	U88	H4	194.63			-0.0794188
		89	U89	H5	395.49			0.0488442
		90	U90	H6	307.73			-0.00719648
		91	U91	H7	387.41			0.0436848
		92	U92	H8	360.54			0.0265262
		93	U93	H9	197.88			-0.0773435
		94	U94	H10	145.86			-0.110562
		95	U95	H11	1005			0.438059
		96	U96	H12	327	Negative Control	DMSO, 0.2%	0.00510856
