# Supplementary material for: Direct Chromatin PCR (DC-PCR): Hypotonic Conditions Allow Differentiation of Chromatin States during Thermal Cycling
Source: PLoS One. 2012 Sep 12;7(9):e44690. doi: 10.1371/journal.pone.0044690 (PMC3440349; doi:10.1371/journal.pone.0044690)
Supplement: Table S3 — Primer sequences, location and predicted sizes of PCR fragments. (XLS) [file pone.0044690.s005.xls]

## Sheet: CDKN2A (p16) PCR primers
Name	Position relative to transcription start site NM_000077.4	Sequence		Position on a gel	Primer combination	PCR product size, bp
1F	-1468	TGGGATTACAGGCATGCGCCACCAA		1	1F2R	197
2R	-1271	AAAGGAAAGTCCGGATGCGGTGGCT		2	2F2R	118
2F	-1389	AGGGTTTCGCCATGTTGGTCAGGCT		3	3F4R	327
3F	-1295	AGCCACCGCATCCGGACTTTCCTTT		4	4F4R	208
4F	-1176	TCTCGGCTTACTGCAACCTCTGCCT		5	5F6R	180
4R	-968	AATCCCAGCACTTTGGGAAGCCGA		6	6F6R	164
5F	-1111	GCTGGAATTACACACGTGCGCCACCAT		7	7F7R	149
6F	-1095	TGCGCCACCATGGCCAGCTAATTT		8	8F8R	133
6R	-931	AAATGCTTTGGAGCAGGACGCGGT		9	9F9R	133
7F	-906	TGCAAGCCAGTCCTCAAAGCGGA		10	10F10R	212
7R	-757	GGGGAAGGGAATATGAGTGCCCCCTGC		11	11F11R	176
8F	-459	ACCCTTGCCCCAGACAGCCG		12	12F13R	125
8R	-326	TGTCCCCCTACCCCCTCAACCC		13	13F13R	61
9F	-438	ACCCTTGCCCCAGACAGCCGTT		14	14F14R	127
9R	-305	TGTCCCCCTACCCCCTCAACCCT		15	15F15R	104
10F	-314	ACAGGTGATTTCGATTCTCGGTGGG		16	16F16R	185
10R	-102	AGCAAAGGCGTGTTTGAGTGCGTT
11F	-26	TCCTTCCTTGCCAACGCTGGCTCT
11R	150	AGGGACCGCGGTATCTTTCCAGGCA
12F	92	CACCTCCTCCGAGCACTCGCTCA
13R	217	CCCTCCTCTTTCTTCCTCCGGTGC
13F	156	GGATTTGAGGGACAGGGTCGGAGG
14F	329	GCATGGAGCCTTCGGCTGACTGG
14R	456	CTGGATCGGCCTCCGACCGTAAC
15F	412	GCGCTGCCCAACGCACCGAATAGTT
15R	516	AAACTTCGTCCTCCAGAGTCGCCCG
16F	486	CGGGCGACTCTGGAGGACGAAGTTT
16R	671	ACGCGCGTGGCTCCTCATTCCTCTT
F-forward
R-reverse

## Sheet: PU.1 PCR primers
Name	Position relative to transcription start site NM_001080547.1	Sequence		Position on a gel	Primer combination	PCR product size, bp
1F	~ (-17kb)	TGGTGACTGGGCGCTTCCTGTTT		1	1F1R	238
1R	~ (-17kb)	CCTTCCTCTTGGCGGAAGCTGTTAGGGAA		2	2F2R	142
2F	-84	CCTGCCCCAGCCGGCCAGAGA		3	3F3R	141
2R	58	TTGCAGGGCCAGCACAAGTTCCTGA		4	4F4R	196
3F	-76	AGCCGGCCAGAGACTTCCTGTATGT		5	5F6R	205
3R	65	CTTGACATTGCAGGGCCAGCACAA		6	6F6R	150
4F	45	TGCTGGCCCTGCAATGTCAAGGGA		7	7F7R	153
4R	241	TTTGCACGCCTGTAACATCCAGCC
6R	317	GGCGTCCGAGGGCCACGGGTT
5F	112	GCCCTGCACCCGCCCCACGA
6F	167	GGCTCTGCATTGGCCCCCACCG
7F	179	GCCCCCACCGAGGCAGGGGAT
7R	332	GTGGGCAGGCAGGCAGGCGT
F-forward
R-reverse

## Sheet: IRF4 primers
Name	Position relative to transcription start site NM_002460.3	Sequence		Position on a gel	Primer combination	PCR product size, bp
1F	-1881	AATGACTAAACCCGGTGCAGAGGA		1	1F1R	220
1R	-1661	TGAGCACCTGCTACTTGTCAGGAA		2	2F2R	176
2F	-1106	AGATGGAGTCTTGCTCTGTCGCCCA		3	3F3R	171
2R	-930	AGGTCAGGAGTTCGAGACCAGCCTGGCCA		4	4F4R	96
3F	-1067	AACTTCAGCCTCCCGGGTTCAAGCGA		5	5F5R	267
3R	-896	AGCACTTTGGGAGGCCGAGGCGGTGGA		6	6F6R	165
4F	-963	CGTGTTGGCCAGGCTGGTCTCGAA		7	7F7R	195
4R	-867	CAGGCGCTGTGGCTCAAGCCTGTA		8	8F8R	182
5F	-834	ACTGCTTTCCTCCAGGTTGAGGTT
5R	-567	AATAGGAAATGGCCCAGCTCCCTTGA
6F	-595	AGCTCAAGGGAGCTGGGCCATTTCCTA
6R	-430	AGAGCGTGTAACGGAAGACGGAGGAA
7F	-539	AAACACCGCGGAGAGGCAGGGTTC
7R	-344	ATCACTAAACTGCAGCGATGTGGC
8F	-489	CCCGCAACCTCCACCTCCAGTTCT
8R	-307	ATCTCGCCTTTGCGCCAGGACCTC
F-forward
R-reverse

## Sheet: CD34 primers
Primer name with position relative to transcription start site NM_001025109.1	Primer sequence		Position on a gel	Forward	Reverse	PCR product size, bp
-969F	AGAGTGCTGGTCTGGCTTCTCTTT		1	-969	-797	172
-812F	TCATCTGCCCAGGCTGGCTTCTCC		2	-812	-682	130
-806F	GCCCAGGCTGGCTTCTCCTTTCTCC		3	-806	-682	124
–797R	CAGCCTGGGCAGATGATGGCACC		4	-759	-609	150
–759F	GGCTGCCTACCCGGCTCAGAGTT		5	-759	-581	178
-719F	CCAACACCCAGAGGAACTGGTGAGG		6	-719	-609	110
-704F	ACTGGTGAGGAACAGGAAGCTCAA		7	-704	-581	123
–682R	TGAGCTTCCTGTTCCTCACCAGTT		8	-668	-581	87
-668F	TGGTGGAGGATGGAGTCACAGAAA		9	-668	-381	287
-609R	AGGGATTTCACCTTGCTCTCCCAT		10	-578	-381	197
–581R	CCCTCTCCAGCCCTGGGTCTAAGC		11	-578	-313	265
-578F	TAACTGGTGAGAAGGCATCCAGGGAA		12	-404	-287	117
-404F	CTCCAAGAATGGTTTGGACAGCCA		13	-366	-94	272
–381R	TGGCTGTCCAAACCATTCTTGGAG		14	-336	-94	242
-366F	AGTCACGTATACCTGCTCACTCCT		15	-312	-94	218
-336F	TCACTCACACACAGCACAGGATCT		16	-312	-21	291
–313R	AGATCCTGTGCTGTGTGTGAGTGA		17	-255	-94	161
-312F	GGTGAGGCTATCACTAAATGTGCCAC		18	-116	46	162
–287R	GTG GCA CAT TTA GTG ATA GCC TCA CC		19	-116	62	178
–255F	TGCTCACACTTCTAAACTGAGGTCC
–231R	G GAC CTC AGT TTA GAA GTG TGA GCA
–94R	CCTTTGTGGCAGCCTTGCCGGTG
–21R	AGATGCCTCGTTCAGCTTTCTGGA
-116F	CA CCG GCA AGG CTG CCA CAA AGG
+62R	GGTCCCAAAGGCGGAGGGCGTTA
+46R	GGCGTTAGGAGGGAGGCTGGGTT
F-forward
R-reverse

## Sheet: FOSB primers
Primer name with position relative to transcription start site NM_001114171.1	Primer sequence		Position on a gel	Forward	Reverse	PCR product size, bp
-804 F	CCCTCCCAAACGCCGGACCTG		1	-804	-607	197
-793 F	GCCGGACCTGTAAGGCCAGCAGGG		2	-793	-607	186
-620 F	CAGCCCGCTCGGGACTCAG		3	-793	-375	418
-607 R	CCCGAGCGGGCTGTGATGCTC		4	-620	-375	245
-495 F	GGGCGCCAGAGGTGAAGGG		5	-620	-370	250
-393 F	GGGCGGCGTTGCACTGCG		6	-495	-375	120
-375 R	CGCAGTGCAACGCCGCCC		7	-350	-203	147
-370 R	GCCTGCGCAGTGCAACGCCG		8	-288	-45	243
-350 F	CGCGCGAGCGAGCGAGGG		9	-220	-45	175
-288 F	CGCGCCGGCCGAGCTCCT		10	-220	34	254
-220 F	CCTCCCGCCGAGTGGCCC		11	22	234	212
-203 R	GGCCACTCGGCGGGAGGG
-203 R	GGCCACTCGGCGGGAGGG
-45 R	CCCTGCTTACGTCACCCGCCC
+34 R	CCCTGCCGTGGCCGTAGC
+234 R	CGTCCGGCGGGTCCCACG
+22 F	CGGCCACGGCAGGGACAC
F-forward
R-reverse

## Sheet: cMyc
Primer name with position relative to transcription start site NM_002467.4	Sequence		Position on a gel	Forward	Reverse	PCR product size, bp
-1796F	AGCTGAATTGTGCAGTGCATCGGA		1	-1794	-1584	210
-1584R	TTCTCATCCTTGGTCCCTCACCCAAA		2	-1558	-1456	102
-1558F	GGAATAACACAAAATAAAAAATCCCGAGGGA		3	-1495	-1396	99
-1456R	AGCTAGTTGCCCAGCCCCACACA		4	-1616	-1402	214
-1495F	AGGGAGCAAACAAATCATGTGTGGGGC
-1396R	TGAAAGTGCACTGTATGTAACCCGCA
-1616F	AAATGCCTTTGGGTGAGGGACCAA
-1402R	TGCACTGTATGTAACCCGCAAACGTG
F-forward
R-reverse
FUSE element sequence: from -1550 to -1494 relative to transcription start site NM_002467.4	ACAAAATAAAAAATCCCGAGGGAATATACATTATATATTAAATATAGATCATTTCAG

## Sheet: cDNA detection primers
	Name	Sequence	PCR product size, bp
	IRF4 cDNA19F	TGGGACCCACCGCTGCCCTCA	155
	IRF4 cDNA174R	TGCCGCAGCTCACCGCGCTC
	Pu.1 cDNA 40F	ACTTGTGCTGGCCCTGCAATGTCAA	276
	Pu.1 cDNA 316R	TCGTGCGTTTGGCGTTGGTATAGA
	CDKN2a 421F	AACGCACCGAATAGTTACGGTCGGA	323
	CDKN2a 744R	ATCTATGCGGGCATGGTTACTGCCT
	GAPDH 628F	ACCACAGTCCATGCCATCAC	451
	GAPDH 1079R	TCCACCACCCTGTTGCTGTA
	F-forward
	R-reverse
